# Supplementary material for: Dataset of blood cockle (Anadara granosa) microbiota from coastal areas and earthen-pond farms around the upper Gulf of Thailand
Source: Data Brief. 2020 Mar 10;30:105393. doi: 10.1016/j.dib.2020.105393 (PMC7083786; doi:10.1016/j.dib.2020.105393)
Supplement: Supplementary file 1 [file mmc1.xlsx]

## Sheet: Sheet1
Sample name	Area	Latitude/longitude	Temperature (°C)	Salinity	Dissolved oxygen
				(ppt)	(mg/L)		temperature
CHSE	Coast	13°21'47.14" N, 100°58'14.64" E	29.4	28.5	4.5		CHSE	PHSE	CCSE	CCSO	BPSO1	BPSO2
PHSE	Coast	13°15'53.94" N, 99°57'6.18" E	26.5	10.8	1.05	R1	29.5	26.6	27.5	28.5	28.9	28.6
CCSE	Coast	13°17'58.32" N, 99°58'38.72" E	27.5	10.3	2.05	R2	29.4	26.5	27.4	28.5	28.9	28.8
CCSO	Earthen pond	13°20'23.94" N, 99°58'38.31" E	28.5	10.5	3.5	R3	29.3	26.5	27.5	28.5	28.8	28.8
BPSO1	Earthen pond	13°29'14.52" N,	28.9	15.8	1.4	mean	29.4	26.5333	27.4667	28.5	28.8667	28.7333
		100°15'32.03" E				SD	0.1	0.057735	0.057735	0	0.057735	0.11547
BPSO2	Earthen pond	13°30'0.47" N, 100°15’26.12” E	28.7	10.5	2.6		Salinity
							CHSE	PHSE	CCSE	CCSO	BPSO1	BPSO2
						R1	28.3	10.8	10.3	10.5	15.7	10.6
						R2	28.5	10.7	10.3	10.5	15.8	10.5
						R3	28.6	10.8	10.3	10.4	15.9	10.5
						mean	28.4667	10.7667	10.3	10.4667	15.8	10.5333
						SD	0.152753	0.057735	0	0.057735	0.1	0.057735
							DO
							CHSE	PHSE	CCSE	CCSO	BPSO1	BPSO2
						R1	4.4	1.05	2.05	3.5	1.4	2.6
						R2	4.5	1.04	2.06	3.5	1.5	2.6
						R3	4.5	1.05	2.05	3.5	1.4	2.6
						mean	4.46667	1.04667	2.05333	3.5	1.43333	2.6
						SD	0.057735	0.0057735	0.0057735	0	0.057735	0
