# Supplementary material for: Dataset of blood cockle (Anadara granosa) microbiota from coastal areas and earthen-pond farms around the upper Gulf of Thailand
Source: Data Brief. 2020 Mar 10;30:105393. doi: 10.1016/j.dib.2020.105393 (PMC7083786; doi:10.1016/j.dib.2020.105393)
Supplement: Supplementary file 2 [file mmc2.xlsx]

## Sheet: Sheet1
Cr				mean	SD		Cr	mean	SD			Cr	Cu	As	Hg
CHSE	0.13	0.12	0.14	0.13	0.01		CHSE	0.13	0.01		CHSE	0.13	2.59667	1.31	0.256667
PHSE	0.15	0.15	0.16	0.153333	0.0057735		PHSE	0.153333	0.0057735		PHSE	0.153333	3.09	1.54667	0.23
CCSE	0.12	0.13	0.13	0.126667	0.0057735		CCSE	0.126667	0.0057735		CCSE	0.126667	4.22	1.6	0.33
CCSO	0.15	0.16	0.16	0.156667	0.0057735		CCSO	0.156667	0.0057735		CCSO	0.156667	3.68667	1.14	0.1
BPSO1	0.15	0.12	0.12	0.13	0.0173205		BPSO1	0.13	0.0173205		BPSO1	0.13	4	1.7	0.15
BPSO2	0.17	0.18	0.19	0.18	0.01		BPSO2	0.18	0.01		BPSO2	0.18	3.9	1.37	0.09
Cu							Cu	mean	SD
CHSE	2.44	2.72	2.63	2.59667	0.142945		CHSE	2.59667	0.142945
PHSE	3.16	3.02	3.09	3.09	0.07		PHSE	3.09	0.07
CCSE	4.35	4.14	4.17	4.22	0.113578		CCSE	4.22	0.113578
CCSO	3.76	3.68	3.62	3.68667	0.0702377		CCSO	3.68667	0.0702377
BPSO1	3.8	4.1	4.1	4	0.173205		BPSO1	4	0.173205
BPSO2	3.87	3.86	3.97	3.9	0.0608276		BPSO2	3.9	0.0608276
As							As	mean	SD
CHSE	1.3	1.23	1.4	1.31	0.08544		CHSE	1.31	0.08544
PHSE	1.5	1.56	1.58	1.54667	0.0416333		PHSE	1.54667	0.0416333
CCSE	1.5	1.7	1.6	1.6	0.1		CCSE	1.6	0.1
CCSO	1.1	1.2	1.12	1.14	0.052915		CCSO	1.14	0.052915
BPSO1	1.6	1.7	1.8	1.7	0.1		BPSO1	1.7	0.1
BPSO2	1.3	1.4	1.41	1.37	0.0608276		BPSO2	1.37	0.0608276
Hg							Hg	mean	SD
CHSE	0.24	0.27	0.26	0.256667	0.0152753		CHSE	0.256667	0.0152753
PHSE	0.22	0.2	0.27	0.23	0.0360555		PHSE	0.23	0.0360555
CCSE	0.3	0.34	0.35	0.33	0.0264575		CCSE	0.33	0.0264575
CCSO	0.09	0.09	0.12	0.1	0.0173205		CCSO	0.1	0.0173205
BPSO1	0.13	0.16	0.16	0.15	0.0173205		BPSO1	0.15	0.0173205
BPSO2	0.1	0.1	0.07	0.09	0.0173205		BPSO2	0.09	0.0173205
