# Supplementary material for: Dataset of blood cockle (Anadara granosa) microbiota from coastal areas and earthen-pond farms around the upper Gulf of Thailand
Source: Data Brief. 2020 Mar 10;30:105393. doi: 10.1016/j.dib.2020.105393 (PMC7083786; doi:10.1016/j.dib.2020.105393)
Supplement: Supplementary file 3 [file mmc3.xml]

<?xml version="1.0" encoding="utf-8" standalone="no"?>
<data>
  <datasets>
    <author>warawut.c@chula.ac.th</author>
    <type>1</type>
    <dataset>
      <name>Dataset of blood cockle (Anadara granosa) microbiota from coast areas and earthen ponds farms around the inner gulf of Thailand</name>
      <caption />
      <description>The raw sequence reads of all samples have been deposited at the NCBI Sequence Read Archive (SRA) under accession number PRJNA592226 (https://www.ncbi.nlm.nih.gov/sra/PRJNA592226).</description>
      <filetype>
        <name />
      </filetype>
      <filesize />
      <source>0</source>
      <sourcename>Original Data</sourcename>
      <access>
        <type>1</type>
        <name>Data available in data repository</name>
        <reponame>NCBI SRA</reponame>
        <PersistentId />
        <deeplinkurl>https://www.ncbi.nlm.nih.gov/sra/PRJNA592226</deeplinkurl>
      </access>
    </dataset>
  </datasets>
</data>
